# Supplementary material for: Effects of an Unripe Avocado Extract on Glycaemic Control in Individuals with Obesity: A Double-Blinded, Parallel, Randomised Clinical Trial
Source: Nutrients. 2023 Nov 17;15(22):4812. doi: 10.3390/nu15224812 (PMC10674186; doi:10.3390/nu15224812)
Supplement: Supplementary file 1 [file nutrients-15-04812-s001.zip]

Archive with 1 entries (1 files):
- nutrients-2693865-supplementary.pdf
